# Supplementary material for: Human equilibrative nucleoside transporter 1 (hENT1) expression as a predictive biomarker for gemcitabine chemotherapy in biliary tract cancer
Source: PLoS One. 2018 Dec 17;13(12):e0209104. doi: 10.1371/journal.pone.0209104 (PMC6296552; doi:10.1371/journal.pone.0209104)
Supplement: S1 Table — (XLSX) [file pone.0209104.s002.xlsx]

## Sheet: fig 6 and table 2
Gender	Age	hENT1 IHC staining (1 - low, 2 - high)	CA 19-9 before chemotherapy	Surgery (1 - Curative resection, 2-No surgery or palliative resection)	Date of surgery	Cancer type (1 - cholangiocarcinoma, 2 - gallbladder cancer)	Name of surgery	Chemotherapy starting date	Chemotherapy progression date	Date of expiration
F	65	1	81.9	1	2011-05-09	1	Pylorus preserving pancreaticoduodenectomy(malignant)	2012-08-27	2012-12-07	2013-10-01
M	60	1	8.3	1	2012-03-09	1	Extended Left Lobectomy of liver	2013-03-28	2013-11-01	2014-04-05
F	70	2	25	2	NA	2		2012-06-08	2012-12-18	2013-06-10
M	67	2	39	2	2012-06-26	1	Palliative bile duct resection	2013-01-22	2013-10-02	2014-05-10
F	57	2	20000	2	NA	1		2012-07-16	2012-11-28	2013-12-29
F	51	2	6600	2	NA	1		2012-07-11	2012-08-16	2012-11-18
M	60	2	30.5	1	2012-07-10	1	Pylorus preserving pancreaticoduodenectomy	2012-10-04	2012-12-11	2013-01-13
M	72	1	20000	2	NA	1		2012-08-17	2012-09-21	2012-11-09
M	61	2	74	2	2012-08-08	1	Palliative bile duct resection	2012-09-03	2013-02-27	2014-06-10
M	64	1	20000	2	NA	1		2013-01-09	2013-02-05	2013-02-20
M	80	1	159	2	NA	1		2012-11-28	2013-03-05	2013-10-19
M	43	1	9800	2	NA	1		2012-11-23	2012-12-31	2013-04-03
F	69	2	700	2	NA	1		2012-12-06	2013-11-05	2014-07-05
F	56	2	6	1	2012-12-05	1	Peripheral Subsegmentectomy of liver	2014-07-10	2014-12-29	2015-07-20
M	71	1	0.7	2	NA	1		2013-01-04	2013-08-22	2013-11-26
M	56	2	810	2	2012-12-20	1	Palliative Left hemihepatectomy of liver	2013-01-14	2013-12-19	2015-05-20
F	58	1	740	2	NA	1		2013-01-11	2013-06-11	2013-12-20
M	73	1	494	2	NA	1		2013-01-03	2013-02-12	2013-06-14
F	56	1	790	2	NA	1		2013-01-21	2013-09-04	2015-09-04
F	63	1	5300	2	NA	1		2013-02-14	2013-03-12	2013-04-15
M	59	1	1000	2	NA	1		2013-02-22	2013-04-01	2013-06-22
F	59	1	1980	2	2013-02-22	1	Palliative bile duct resection	2013-03-12	2013-04-22	2013-12-18
F	70	1	49	2	NA	1		2013-03-15	2013-04-08	2013-06-06
F	66	1	1000	2	2013-05-08	1	Open and closure due to peritoneal seeding	2013-06-17	2013-10-01	2013-12-25
M	62	1	3400	2	NA	2		2013-05-07	2013-07-23	2013-09-01
M	67	1	530	2	NA	1		2013-06-13	2013-09-04	2014-01-18
F	63	1	0.6	2	NA	1		2013-06-19	2013-07-25	2013-09-12
F	63	2	NA	1	2013-06-17	1	Central Segmentectomy of liver	2014-01-28	2014-05-28	2014-11-04
M	60	1	1000	2	NA	1		2013-07-30	2013-10-17	2014-04-06
M	53	1	20	2	NA	1		2013-09-25	2013-11-28	2014-01-05
M	66	1	3.1	2	NA	1		2013-10-05	2014-07-24	2015-10-27
F	55	1	20000	2	NA	1		2013-10-04	2013-12-16	2014-01-27
M	53	1	1000	2	NA	1		2013-11-16	2014-03-17	2014-05-20
M	64	2	87.9	2	NA	1		2013-12-03	2014-03-21	2014-06-16
M	74	1	59	1	2012-02-20	1	Pylorus preserving pancreaticoduodenectomy	2014-03-21	2014-09-05	2015-04-24
F	70	2	20000	2	NA	1		2014-02-27	2014-03-26	2014-05-26
M	63	2	208.4	2	NA	1		2014-04-04	2014-05-09	2014-07-13
M	48	1	48.9	2	NA	1		2014-05-16	2014-09-25	2014-11-13
M	54	2	127	2	NA	1		2014-05-22	2014-12-10	2015-09-09
M	59	2	2900	2	NA	1		2014-06-24	2014-12-07	2015-02-12
